# Supplementary material for: Targeted solutions to increase dolutegravir coverage, viral load testing coverage, and viral suppression among children living with HIV in Togo: An analysis of routine facility data
Source: PLoS One. 2023 Dec 21;18(12):e0296293. doi: 10.1371/journal.pone.0296293 (PMC10735014; doi:10.1371/journal.pone.0296293)
Supplement: S1 Dataset — (XLSX) [file pone.0296293.s001.xlsx]

## Sheet: Graphs 
	S1 Dataset. #EAWA Togo data and graphs for July–September 2020 (baseline), July–September 2021 (midline), and July–September 2022 (endline)
		Jan–Mar 2020	Jan–Mar 2020	Jan–Mar 2020	Jan–Mar 2020	Jan–Mar 2021	Jan–Mar 2021	Jan–Mar 2021	Jan–Mar 2021	Jan–Mar 2022	Jan–Mar 2022	Jan–Mar 2022	Jan–Mar 2022
		0–4	5–9	10–14	Total 0–14	0–4	5–9	10–14	Total 0–14	0–4	5–9	10–14	Total 0–14
	Current on ART	360	618	695	1673	338	581	730	1649	393	774	931	2098
		Jul–Sept 2020	Jul–Sept 2020	Jul–Sept 2020	Jul–Sept 2020	Jul–Sept 2021	Jul–Sept 2021	Jul–Sept 2021	Jul–Sept 2021	Jul–Sept 2022	Jul–Sept 2022	Jul–Sept 2022	Jul–Sept 2022
		0–4 years	5–9	10–14	Total 0–14	0–4	5–9	10–14	Total 0–14	0–4	5–9	10–14	Total 0–14
	Current on ART	406	600	717	1723	428	693	807	1928	510	841	1046	2397
	DTG-C	120	545	239	904	203	683	350	1236	347	815	477	1639
	Documented VLTR	115	248	432	795	272	507	620	1399	372	676	834	1882
	Virally suppressed	75	156	276	507	177	353	444	974	294	542	701	1537
	VLC	0.319444	0.401294	0.621583	0.475194	0.804734	0.872633	0.849315	0.848393	0.946565	0.873385	0.895811	0.897045
	VLS	0.652174	0.629032	0.638889	0.637736	0.650735	0.696252	0.716129	0.696212	0.790323	0.801775	0.840528	0.816684
	DTG regimen	0.295567	0.908333	0.333333	0.524666	0.474299	0.98557	0.433705	0.641079	0.680392	0.969084	0.456023	0.683771
	Non-DTG regimen	0.704433	0.0916667	0.666667	0.475334	0.525701	0.01443	0.566295	0.358921	0.319608	0.0309156	0.543977	0.316229
		0–4 years			5–9 years			10–14 years
		Jul–Sept 2020	Jul–Sept 2021	Jul–Sept 2022	Jul–Sept 2020	Jul–Sept 2021	Jul–Sept 2022	Jul–Sept 2020	Jul–Sept 2021	Jul–Sept 2022
	DTG regimen	0.295567	0.474299	0.680392	0.908333	0.98557	0.969084	0.333333	0.433705	0.456023
	Non-DTG regimen	0.704433	0.525701	0.319608	0.0916667	0.01443	0.0309156	0.666667	0.566295	0.543977
		Jul–Sept 2020	Jul–Sept 2021	Jul–Sept 2022
	VL testing coverage	0.475194	0.848393	0.897045
	VLS	0.637736	0.696212	0.816684
		0–4 years				5–9 years				10–14 years
		Jul–Sept 2020	Jul–Sept 2021	Jul–Sept 2022		Jul–Sept 2020	Jul–Sept 2021	Jul–Sept 2022		Jul–Sept 2020	Jul–Sept 2021	Jul–Sept 2022
	VL testing coverage	0.319444	0.804734	0.946565		0.401294	0.872633	0.873385		0.621583	0.849315	0.895811
	VLS	0.652174	0.650735	0.790323		0.629032	0.696252	0.801775		0.638889	0.716129	0.840528
